# Supplementary material for: Acute Resistance Exercise Temporarily Reduces Circulating Adiponectin in Trained Young Men: A Pilot Study
Source: Biomolecules. 2026 Feb 2;16(2):229. doi: 10.3390/biom16020229 (PMC12938250; doi:10.3390/biom16020229)
Supplement: Supplementary file 1 [file biomolecules-16-00229-s001.zip]

Archive with 1 entries (1 files):
- biomolecules-4057117-supplementary.pdf
